# Supplementary material for: Identification and Functional Validation of the PeDHN Gene Family in Moso Bamboo
Source: Plants (Basel). 2025 May 19;14(10):1520. doi: 10.3390/plants14101520 (PMC12115333; doi:10.3390/plants14101520)
Supplement: Supplementary file 1 [file plants-14-01520-s001.zip]

Archive with 11 entries (9 files):
- FigureS/
- FigureS/Figure S1. Identification of positive strains and germination sensitivity assay of OE-PeDHNs under stress conditions..tif
- FigureS/Figure S2. Yeast One-Hybrid Library Construction Workflow and GOKEGG Enrichment Bubble Plots..tif
- TableS/
- TableS/Table S1. Physicochemical properties of PeDHNs proteins.xlsx
- TableS/Table S2. Statistical Analysis of Secondary Structures of PeDHNs Proteins.xlsx
- TableS/Table S3.  Phosphorylation sites of PeDHNs.xlsx
- TableS/Table S4.  Subcellular Localization Prediction Results.xlsx
- TableS/Table S5. Primer sequences of CDS.xlsx
- TableS/Table S6.   Primer sequences of used for qRT-PCR.xlsx
- TableS/Table S7. Primers with Homology Arms.xlsx
