# Supplementary material for: Identification and Functional Validation of the PeDHN Gene Family in Moso Bamboo
Source: Plants (Basel). 2025 May 19;14(10):1520. doi: 10.3390/plants14101520 (PMC12115333; doi:10.3390/plants14101520)
Supplement: Supplementary file 1 [file plants-14-01520-s001.zip › TableS/Table S1. Physicochemical properties of PeDHNs proteins.xlsx]

## Sheet: Sheet1
Table S1. Physicochemical properties of PeDHNs proteins
Protein	DNA Length(bp)	Number of amino acids(aa)	Molecular weight(Da)	Theoretical pI	Grand average of hydropathicity(GRAVY)
PeDHN1	402	133	13816	8.86	-1.241
PeDHN2	402	133	13840	8.83	-1.226
PeDHN3	1479	492	51045.3	9.04	-0.021
PeDHN4	783	260	27900.2	6	-1.078
PeDHN5	789	262	25525.1	9.14	-0.888
PeDHN6	432	143	14540.8	9.19	-1.152
PeDHN7	663	220	22238.5	7.86	-0.668
PeDHN8	765	254	26894.8	5.23	-1.05
PeDHN9	387	128	13223.5	9.85	-1.02
