# Supplementary material for: Identification and Functional Validation of the PeDHN Gene Family in Moso Bamboo
Source: Plants (Basel). 2025 May 19;14(10):1520. doi: 10.3390/plants14101520 (PMC12115333; doi:10.3390/plants14101520)
Supplement: Supplementary file 1 [file plants-14-01520-s001.zip › TableS/Table S2. Statistical Analysis of Secondary Structures of PeDHNs Proteins.xlsx]

## Sheet: Sheet1
Table S2. Statistical Analysis of Secondary Structures of PeDHNs Proteins
	Alpha helix (Hh)	Extended strand (Ee)	Beta turn (Tt)	Random coil (Cc)
PeDHN1	0.0763	0	0	0.9237
PeDHN2	0.1538	0.014	0.014	0.8182
PeDHN3	0.1182	0.0682	0.0318	0.7818
PeDHN4	0.3543	0	0.0118	0.6339
PeDHN5	0.1654	0.0376	0.015	0.782
PeDHN6	0.1654	0	0	0.8346
PeDHN7	0.3211	0.0955	0.0772	0.5061
PeDHN8	0.1953	0.0391	0	0.7656
PeDHN9	0.3192	0.0115	0.0077	0.6615
