# Supplementary material for: Identification and Functional Validation of the PeDHN Gene Family in Moso Bamboo
Source: Plants (Basel). 2025 May 19;14(10):1520. doi: 10.3390/plants14101520 (PMC12115333; doi:10.3390/plants14101520)
Supplement: Supplementary file 1 [file plants-14-01520-s001.zip › TableS/Table S3. Phosphorylation sites of PeDHNs.xlsx]

## Sheet: Sheet1
Table S3. Phosphorylation sites of PeDHNs
Protein name	Phosphorylation sites			PKC	CKII	PKA	EGFR	INSR	PKG	CKI	DNAPK	CdC2	p38MAPK	CDK5	GSK3	ATM	RSK
	S	T	Y
PeDHN1	25	5	2	5	4	0	0	1	0	3	0	6	0	0	0	0	1
PeDHN2	25	6	2	5	4	0	0	1	0	3	1	6	0	0	0	0	1
PeDHN3	48	24	9	20	5	6	1	3	1	5	1	9	0	0	0	0	1
PeDHN4	39	7	1	6	8	3	0	0	1	2	1	0	0	0	0	0	1
PeDHN5	24	20	8	13	4	0	0	3	0	3	1	5	0	0	0	1	1
PeDHN6	32	9	0	8	2	0	0	0	0	5	0	4	0	0	0	0	1
PeDHN7	32	12	9	8	6	1	3	2	0	3	0	9	0	0	0	0	1
PeDHN8	38	8	1	5	9	3	0	0	1	3	1	4	1	2	1	0	1
PeDHN9	23	10	0	6	4	1	0	0	0	4	0	5	1	1	0	0	1
Note:Protein kinase C (PKC) is a Ca2+ and phospholipid-dependent serine/threonine protein kinase, involved in cell signaling, growth, differentiation, apoptosis, and stress responses, linked to stress resistance. Casein kinase II (CKII) is a serine/threonine-specific protein kinase, involved in cell cycle regulation, gene expression, apoptosis, and responding to environmental stress. Protein kina…
