# Supplementary material for: Identification and Functional Validation of the PeDHN Gene Family in Moso Bamboo
Source: Plants (Basel). 2025 May 19;14(10):1520. doi: 10.3390/plants14101520 (PMC12115333; doi:10.3390/plants14101520)
Supplement: Supplementary file 1 [file plants-14-01520-s001.zip › TableS/Table S4. Subcellular Localization Prediction Results.xlsx]

## Sheet: Sheet1
Table S4. Subcellular Localization Prediction Results
Protein name	Location
PeDHN1	Nucleus
PeDHN2	Nucleus
PeDHN3	Plasma membrane/Endoplasmic reticulum/Nucleus/Golgi apparatus
PeDHN4	Nucleus
PeDHN5	Nucleus
PeDHN6	Nucleus
PeDHN7	Nucleus
PeDHN8	Nucleus
PeDHN9	Nuclear/Chloroplast
