# Supplementary material for: Identification and Functional Validation of the PeDHN Gene Family in Moso Bamboo
Source: Plants (Basel). 2025 May 19;14(10):1520. doi: 10.3390/plants14101520 (PMC12115333; doi:10.3390/plants14101520)
Supplement: Supplementary file 1 [file plants-14-01520-s001.zip › TableS/Table S5. Primer sequences of CDS.xlsx]

## Sheet: Sheet1
Table S5 Primer sequences of CDS
Gene Name	Primer	Length
PeDHN2	F:ATGGAGTACCAGGGGCAGCACG	402
	R:AGCGGCTCAGTGCTGGCC
PeDHN5	F:ACTGTGCAAGATGGACCACCA	432
	R:GGCGCGGTTCAGTGCTG
PeDHN8	F:ATGGAGGATGAGAGGAACACC	765
	R:TTAAGAGCTGGTCTTGTGCTC
PeDHN4	F:ATGGAGGATGAGAGGAACACC	783
	R:TTAAGAGCTGGTCTTGTGCTC
PeDHN6	F:ATGGCGCATTTCCAAGGTCAG	789
	R:CCCACTGCTCAGCGGTG
ABF1-1	F:ATGCTGACGGATAGGTGGG	1336
	TCACCAGGGACCAGTCAG
ABF1-2	F:ATGGATTTCCCGGGAGGGAG	1026
	R:TTACCAAGGACCCGTCAGTGTCC
