# Supplementary material for: Identification and Functional Validation of the PeDHN Gene Family in Moso Bamboo
Source: Plants (Basel). 2025 May 19;14(10):1520. doi: 10.3390/plants14101520 (PMC12115333; doi:10.3390/plants14101520)
Supplement: Supplementary file 1 [file plants-14-01520-s001.zip › TableS/Table S6. Primer sequences of used for qRT-PCR.xlsx]

## Sheet: Sheet1
Table S6. Primer sequences of used for qRT-PCR
Gene Name	Primer (5'–3')	Product length (bp)
GAPDH	F:CAAGGCTGTTGGCAAGGTTC	125
	R:CATATGAGGCAGACTTCTCGATTC
PeDHN2	F:CTCCAGCTCCAGCTCGTCTTCT	116
	R:TCTGGTGCTGCTCGTCCTTGT
PeDHN4	F:TCGGCAAGAAGAAGGAAGAGGAGAA	160
	R:GAGCTGGAGCTGGATCGGTGTA
PeDHN5	F:GCCACAAGGATAACCAGCAGACG	143
	R:GATCTTCTCCATGACGCCCTTCTTC
PeDHN6	F:GCTCCAGTTCGTCCGAGGATGAT	147
	R:CGTGCTCTTTCTGCCCGTAGGTA
PeDHN8	F:ATCAGGTGGAGGTGGAGGACAG	189
	R:TGGATCGGTGCAGCTTGGAGA
