# Supplementary material for: Identification and Functional Validation of the PeDHN Gene Family in Moso Bamboo
Source: Plants (Basel). 2025 May 19;14(10):1520. doi: 10.3390/plants14101520 (PMC12115333; doi:10.3390/plants14101520)
Supplement: Supplementary file 1 [file plants-14-01520-s001.zip › TableS/Table S7. Primers with Homology Arms.xlsx]

## Sheet: Sheet1
Table S7. Primers with Homology Arms
Gene Name	Primer
pHG-PeDHN2	F:AGTCTCTCTCTCAAGCTTATGGAGTACCAGGGGCAGC
	R:CACGGGTCATGAGCTCCTGCAGGTGCTGGCCGGGCA
pHG-PeDHN4	F:AGTCTCTCTCTCAAGCTTATGGAGGATGAGAGGAACACCC
	R:CACGGGTCATGAGCTCCTGCAGAGAGCTGGTCTTGTGCTCGCCG
pHG-PeDHN5	F:AGTCTCTCTCTCAAGCTTATGGACCACCAGGGGCAG
	R:CACGGGTCATGAGCTCCTGCAGGTGCTGGCCGGGGAG
pHG-PeDHN6	F:AGTCTCTCTCTCAAGCTTATGGCGCATTTCCAAGGTCAG
	R:CACGGGTCATGAGCTCCTGCAGGCGGTGGCCGGGG
pHG-PeDHN8	F:AGTCTCTCTCTCAAGCTTATGGAGGATGAGAGGAACACC
	R:CACGGGTCATGAGCTCCTGCAGAGAGCTGGTCTTGTGCT
pGADT7-ABF1-1	F:CTCGAGCTCGATGGATCCTAGGCCAAATTTCTGGTAACGTTTTAGCA
	R:CAGTGAATTCCACCCGGGATGCTGACGGATAGGTGGG
pGADT7-ABF1-2	F:CTCGAGCTCGATGGATCCCCAAGGACCCGTCAGTGTC
	R:CAGTGAATTCCACCCGGGATGGATTTCCCGGGAG
